# Supplementary material for: COPB1-knockdown induced type I interferon signaling activation inhibits Chlamydia psittaci intracellular proliferation
Source: Front Microbiol. 2025 Mar 6;16:1566239. doi: 10.3389/fmicb.2025.1566239 (PMC11922848; doi:10.3389/fmicb.2025.1566239)
Supplement: Supplementary file 1 [file Table_1.xlsx]

## Sheet: Sheet1
Table S1. Genes encoding targeting proteins known or predicted to participate in human membrane trafficking or remodeling
AP2A1	AP2A2	AP1B1	AP2B1	AP1G1	ARF1	CACNA1A	CACNA1B	CACNA1C	CACNA1D	CACNA1E
CACNA1F	CACNA1S	CAV1	CAV2	CAV3	CDKN2A	LYST	AP2M1	AP1S1	AP2S1	AP3S1
CLTA	CLTB	CLTC	COPA	COPB1	DNM1	DNM2	ENG	STX2	HPS1	HSPA8
ITGA3	LMAN1	RAB3A	RASA1	SNAP25	STX1A	STX3	STX4	STX5	STXBP1	STXBP2
STXBP3	VAMP1	VAMP2	VAMP7	SYT1	SYT4	SYT5	AP3B2	STX7	AP3B1	VAMP8
VAMP4	STX16	STX11	STX10	GBF1	SNAP23	AP1S2	AP1G2	AP1M1	CACNA1I	CACNA1H
CACNA1G	AP3D1	SYT7	AP4M1	VAPB	COPB2	VAMP3	SNAP29	STX8	RGS6	RICS
IQSEC1	AP1M2	HUWE1	PREB	M6PRBP1	STX6	AP3S2	SEC24B	SEC23A	AP4B1	EHD1
AP3M2	AP4S1	HPS5	AP1GBP1	COPE	COPZ1	COPG1	SEC31A	SYT11	AP4E1	STX12
DNM3	VPS33B	COPG2	AP3M1	STXBP6	RACGAP1	EHD4	EHD3	EHD2	SAR1B	COPZ2
SYT17	STX18	STX17	C4orf16	SAR1A	FAM62B	SYT13	TBC1D15	ARHGAP10	HPS6	PTGES2
SYT15	FAM62C	SYT16	DTNBP1	SYT3	HPS3	HPS4	SYT8	SYT12	STX1B	SNX26
SYT2	AP1S3	STXBP5	SYT9	SYT6	VPS13B	STXBP4	SYT14	SYT10	STX19
